# Supplementary material for: Feeling the World Differently: Sensory and Emotional Profiles in Preschool Neurodevelopmental Disorders
Source: Children (Basel). 2025 Jul 21;12(7):958. doi: 10.3390/children12070958 (PMC12293204; doi:10.3390/children12070958)
Supplement: Supplementary file 1 [file children-12-00958-s001.zip]

Archive with 1 entries (1 files):
- children-3735630-supplementary.pdf
